# Supplementary material for: Geomorphological characteristics of the Wabash River, USA: Influence on fish assemblages
Source: Ecol Evol. 2021 Mar 18;11(9):4542–9. doi: 10.1002/ece3.7349 (PMC8093669; doi:10.1002/ece3.7349)
Supplement: Supplementary file 2 — Appendix S2 [file ECE3-11-4542-s001.xlsx]

## Sheet: Sites&SamplingInfo
HUC_NAME	HUC_CD	STATION_NAME	WATERBODY_NAME	STATION_DESC	COUNTY_NAME	LATITUDE_MEASURE	LONGITUDE_MEASURE	NATURAL_REGION	TOPO	SEGMENT	ECOREGION_NAME	DRAINAGE	GRADIENT	ACTIVITY_NO	ACTIVITY_RID	EVENT_NUM	ACTIVITY_END_DATE	USER_INITIAL	HYDROLAB_NO	WATER_FLOW_NAME	WATER_APPEARANCE_NAME	EQUIPMENT_NAME	VOLTAGE	STREAM_WIDTH_AVG	DISTANCE_FISHED	SECONDS_FISHED	WATER_DEPTH_AVG	WATER_DEPTH_MAX	REACH_REPRESENTATIVE	REACH_NOT_REP_REASON	COMMENT_TEXT	PROJECT_NAME	UTM_EAST	UTM_NORTH
Pleasant Run-Wabash River	051201050303	WDE030-0007	Wabash River	Towpath Rd	Carroll	40.6108	-86.6723	5A	D-08	40	Eastern Corn Belt Plains	4065	1.26	AA17242	50177	03625	2003-10-23 10:37:00	SLS	BSS-4	Run	Murky	Boat	300	119	500	3462	1.75	2.5	Y		Potential Equipment problems? Fish running, habitat cover poor! Due to scoring modifications CPUE w/g.shad <100 IBI=26 if use CPUE less g.shad <50 no then IBI = 36 fully supporting. Not enough data to make impaired.	2003 Corvallis	527725	4.49561e+06
Town of Andrews-Wabash River	051201011303	WUW140-0001	Wabash River	SR 105 Bridge, N of Andrews	Huntington	40.8687	-85.6017	5C	C-40	33	Eastern Corn Belt Plains	1099	2.2	AA20031	53192	03T105	2003-10-23 15:30:00	CCM	BSS-1	Riffle	Murky	Scanoe	0	40	500	4114	1	2	Y			2003 Targeted Fish Community	617833	4.52512e+06
Robeson Pond-Wabash River	051201111903	WBU200-0015	Wabash River	Henderson Rd	Knox	38.6787	-87.5385	8	I-01	52	Interior River Lowland	13732	.71	AA22702	58027	04828	2004-09-28 12:51:00	SLS	Q-1	Run	Murky	Boat	200	100	500	3880	2	3.5	N	Equipment Problems	Coffelt equipment problems not used for assessments, see 04828a for assessment.	2004 Corvallis	453159	4.28126e+06
Robeson Pond-Wabash River	051201111903	WBU200-0015	Wabash River	Henderson Rd	Knox	38.6787	-87.5385	8	I-01	52	Interior River Lowland	13732	.71	AA24605	60256	04828a	2004-10-13 17:15:00	SLS				Boat	510	100	500	3600	2	3.5	Y		Jaws Same QHEI as 04828 AA22702	2004 Corvallis	453159	4.28126e+06
Feather Creek-Wabash River	051201081607	WLV200-0003	Wabash River	3 miles downstream from Montezuma DNR Boat Ramp.	Vermillion	39.7381	-87.3779	5A	F-25	49	Interior River Lowland	11670	.55	AA22708	58033	04835	2004-09-20 15:09:00	SLS	Q-1	Run	Murky	Boat	300	90	500	3800	2	5	N	Equipment Problems	Coffelt equipment problems not used for assessments, see 04835a for assessment.	2004 Corvallis	467622	4.39876e+06
Feather Creek-Wabash River	051201081607	WLV200-0003	Wabash River	3 miles downstream from Montezuma DNR Boat Ramp.	Vermillion	39.7381	-87.3779	5A	F-25	49	Interior River Lowland	11670	.55	AA24603	60254	04835a	2004-10-12 15:41:00	SLS	Q-1	Run	Murky	Boat	510	90	500	3700	2	5	Y		"jaws" Same QHEI as 04835 AA22708	2004 Corvallis	467622	4.39876e+06
Sandy Slough-Wabash River	051201130902	WLW120-0001	Wabash River	Holler Rd	Posey	37.9093	-88.0181	8	J-56	53	Interior River Lowland	29615	.7	AA22709	58034	04836	2004-09-29 10:25:00	SLS	Q-1	Run	Murky	Boat	200	200	500	3674	3.5	5	N	Equipment Problems	Silver carp jumping but couldn't catch. Coffelt equipment problems not used for assessments, see 04836a for assessment.	2004 Corvallis	410505	4.19624e+06
Sandy Slough-Wabash River	051201130902	WLW120-0001	Wabash River	Holler Rd	Posey	37.9093	-88.0181	8	J-56	53	Interior River Lowland	29615	.7	AA24606	60257	04836a	2004-10-14 15:15:00	SLS	Q-1	Run	Murky	Boat	510	200	500	3600	3.5	5	Y		"jaws" Same as QHEI for 04836 AA22709	2004 Corvallis	410505	4.19624e+06
Feather Creek-Wabash River	051201081607	WLV200-0004	Wabash River	3 miles downstream of Clinton	Parke	39.6175	-87.3806	5A	F-48	49	Interior River Lowland	11720	.53	AA22710	58035	04837	2004-09-20 12:14:00	SLS	Q-1	Run	Murky	Boat	300	90	500	3738	1.5	2.5	N	Equipment Problems	Coffelt equipment problems not used for assessments, see 04837a for assessment.	2004 Corvallis	467335	4.38537e+06
Feather Creek-Wabash River	051201081607	WLV200-0004	Wabash River	3 miles downstream of Clinton	Parke	39.6175	-87.3806	5A	F-48	49	Interior River Lowland	11720	.53	AA23336	58770	04837.5	2004-09-27 11:45:00	SLS	Q-1	Run	Murky	Boat	200	90	500	3610	1	2.5	N	Equipment Problems	Coffelt	2004 Corvallis	467335	4.38537e+06
Feather Creek-Wabash River	051201081607	WLV200-0004	Wabash River	3 miles downstream of Clinton	Parke	39.6175	-87.3806	5A	F-48	49	Interior River Lowland	11720	.53	AA24601	60252	04837a	2004-10-13 08:44:00	SLS	Q-1	Run	Murky	Boat	510	90	500	3600	1	2.5	Y		"jaws" Same QHEI as 04837 AA22710	2004 Corvallis	467335	4.38537e+06
Collette Pond-Wabash River	051201080803	WLV090-0008	Wabash River	S of SR 32	Fountain	40.0478	-87.4305	5A	E-25	45	Interior River Lowland	7620	.26	AA22714	58039	04842	2004-09-21 09:10:00	SLS	Q-1	Run	Murky	Boat	300	90	500	3889	2	2.5	N	Equipment Problems	Coffelt equipment problems not used for assessments, see 04842a for assessment.	2004 Corvallis	463279	4.43315e+06
Collette Pond-Wabash River	051201080803	WLV090-0008	Wabash River	S of SR 32	Fountain	40.0478	-87.4305	5A	E-25	45	Interior River Lowland	7620	.26	AA24599	60250	04842a	2004-10-12 11:39:00	SLS	Q-1	Run	Murky	Boat	510	90	500	3719	2	2.5	Y		"jaws" Same QHEI as 04842 AA22714	2004 Corvallis	463279	4.43315e+06
Old Busseron Creek-Wabash River	051201111703	WBU180-0004	Wabash River	D/S Swan Island	Knox	38.8538	-87.535	0	H-48	0	Interior River Lowland	13560	.27	AA22716	58041	04844	2004-09-28 09:25:00	SLS	Q-1	Run	Murky	Boat	300	100	500	3881	1.5	5	N	Equipment Problems	Coffelt equipment problems not used for assessments, see 04844a for assessment.; 51.72% catch emerald shiner	2004 Corvallis	453581	4.30069e+06
Old Busseron Creek-Wabash River	051201111703	WBU180-0004	Wabash River	D/S Swan Island	Knox	38.8538	-87.535	0	H-48	0	Interior River Lowland	13560	.27	AA24602	60253	04844a	2004-10-14 08:49:00	SLS	Q-1	Run	Murky	Boat	510	100	500	3800	1.5	5	Y		"jaws" Tag#0573-359mm/11 oz SIUC Fisheries C5 180-521-9958 Same QHEI as 04844 AA22716	2004 Corvallis	453581	4.30069e+06
Oxendine Bayou-Wabash River	051201111103	WBU090-0006	Wabash River	Darwins Ferry	Vigo	39.2796	-87.6087	0	G-24	0	Interior River Lowland	12681	.64	AA22718	58043	04846	2004-09-27 15:48:00	SLS	Q-1	Run	Murky	Boat	200	100	500	3644	2	2.5	N	Equipment Problems	Coffelt equipment problems not used for assessments, see 04846a for assessment.	2004 Corvallis	447503	4.34799e+06
Oxendine Bayou-Wabash River	051201111103	WBU090-0006	Wabash River	Darwins Ferry	Vigo	39.2796	-87.6087	0	G-24	0	Interior River Lowland	12681	.64	AA24604	60255	04846a	2004-10-13 13:21:00	SLS	Q-1	Run	Murky	Boat	510	100	500	3600	2	2.5	Y		"jaws" Same QHEI as 04846 AA24604.	2004 Corvallis	447503	4.34799e+06
Enyeart Creek-Wabash River	051201011401	WUW150-0008	Wabash River	Lagro Rd	Wabash	40.8231	-85.7607	5C	C-38	33	Eastern Corn Belt Plains	1686.77	2.39	AA51775	82670	08408	2008-09-17 11:32:00	SLS	Q-2	Run	Murky	Boat	300	75	500	3650	0.8	2	Y		Small boat with sphere anode, downstream	2008 Corvallis	604503	4.51985e+06
Lowe Ditch-Wabash River	051201011603	WUW180-0009	Wabash River	Country Club Rd	Cass	40.7548	-86.2766	5B	C-34	33	Eastern Corn Belt Plains	2951	1.91	AA51783	78743	08415	2008-09-17 15:42:00	SLS	Q-2	Run	Murky	Boat	300	93	500	4600	0.5	0.7	Y		Small boat sphere boom downstream	2008 Corvallis	561068	4.51179e+06
Keeps Creek-Wabash River	051201050206	WDE020-0015	Wabash River	West Georgetown Rd	Cass	40.7199	-86.5158	5A	C-55	40	Eastern Corn Belt Plains	3873	2.52	AA51793	78753	08434	2008-09-22 10:25:00	SLS	Q-2	Run	Clear	Boat	300	170	500	3300	0.4	1	Y		Small boat with sphere ball anode	2008 Corvallis	540893	4.50778e+06
Harrison Creek-Wabash River	051201050603	WDE070-0010	Wabash River	CR 100 NE	Tippecanoe	40.4848	-86.8352	5A	D-30	43	Eastern Corn Belt Plains	6411.13	.76	AA51801	78761	08441	2008-09-23 10:15:00	SLS	Q-2	Run	Murky	Boat	300	143	500	4200	1.5	2	Y		Small boat with sphere anode on boom	2008 Corvallis	513965	4.48159e+06
Crooked Creek	051201110904	WBU070-0004	Wabash River	Robertson Rd.	Vigo	39.3388	-87.5654	7B	G-24	51	Interior River Lowland	12571	.63	AA57890	85714	09517	2009-09-23 11:30:00	SLS	Q2	Run	Murky	Boat	300	105	500	4464	2	2	Y		IBI calculated with Native Species Count, Wabash Sensitive Species, and Large River tolerant individuals.	2009 Corvallis	451278	4.35452e+06
Cedar Hollow-Wabash River	051201080203	WLV010-0028	Wabash River	9th St.	Tippecanoe	40.4742	-86.8753	5A	D-29	43	Eastern Corn Belt Plains	7257	.73	AA57893	85717	09520	2009-09-16 09:15:00	SLS	Q2	Run	Brown	Boat	300	132	500	3245	2	2	Y		IBI calculated with Native Species Count, Wabash Sensitive Species, and Large River tolerant individuals.	2009 Corvallis	510571	4.4804e+06
Racoon Creek-Wabash River	051201080607	WLV080-0016	Wabash River	N Portland Arch Rd	Fountain	40.1961	-87.4019	5A	E-02	44	Eastern Corn Belt Plains	8170	.49	AA57898	85722	09530	2009-09-15 09:30:00	SLS	Q2	Run	Murky	Boat	300	92	500	4050	2	2	Y		IBI calculated with Native Species Count, Wabash Sensitive Species, and Large River tolerant individuals.	2009 Corvallis	465789	4.4496e+06
Crooked Creek	051201110904	WBU070-0005	Wabash River	W McClain Dr	Vigo	39.4036	-87.4854	7B	G-02	51	Interior River Lowland	12378	.49	AA57902	85726	09537	2009-09-21 11:50:00	SLS	Q2	Run	Green	Boat	300	150	500	3406	2	2	Y		IBI calculated with Native Species Count, Wabash Sensitive Species, and Large River tolerant individuals.	2009 Corvallis	458211	4.36168e+06
English Ditch-Wabash River	051201130201	WLW010-0003	Wabash River	N River Rd	Knox	38.6419	-87.6171	8	I-01	52	Interior River Lowland	16188	.67	AA57907	85731	09548	2009-09-22 17:20:00	SLS	Q2	Run	Brown	Boat	300	170	500	3227	2	2	Y		IBI calculated with Native Species Count, Wabash Sensitive Species, and Large River tolerant individuals.	2009 Corvallis	446296	4.27721e+06
Buzzard Pond-Wabash River	051201111603	WBU150-0015	Wabash River	CR 650 W	Sullivan	38.9744	-87.537	0	H-25	0	Interior River Lowland	13246	.48	AA57908	85732	09549	2009-09-22 10:30:00	SLS	Q2	Run	Brown	Boat	300	156	500	3105	2	2	Y		IBI calculated with Native Species Count, Wabash Sensitive Species, and Large River tolerant individuals.	2009 Corvallis	453485	4.31408e+06
Izaak Walton Lake-Wabash River	051201110605	WBU050-0011	Wabash River	S. Lake Rd	Vigo	39.4389	-87.4463	7B	G-02	51	Interior River Lowland	12266	.49	AA57912	85736	09553	2009-09-21 15:30:00	SLS	Q2	Run	Murky	Boat	354	135	500	3227	2	2	Y		IBI calculated with Native Species Count, Wabash Sensitive Species, and Large River tolerant individuals.	2009 Corvallis	461594	4.36558e+06
South Salt Creek-Wabash River	051201110604	WBU030-0070	Wabash River	93rd Ave	Vigo	39.5931	-87.3923	7B	F-48	49	Interior River Lowland	12068	.54	AA57915	85739	09557	2009-09-14 12:30:00	SLS	Q2	Run	Murky	Boat	300	127	500	3703	2	2	Y		IBI calculated with Native Species Count, Wabash Sensitive Species, and Large River tolerant individuals.	2009 Corvallis	466314	4.38267e+06
Feather Creek-Wabash River	051201081607	WLV200-0008	Wabash River	CR 650 S	Vermillion	39.7608	-87.3798	5A	F-02	49	Interior River Lowland	11664	.54	AA57920	85744	09565	2009-09-14 16:45:00	SLS	Q2	Run	Brown	Boat	300	100	500	3863	2	2	Y		IBI calculated with Native Species Count, Wabash Sensitive Species, and Large River tolerant individuals.	2009 Corvallis	467471	4.40128e+06
Collette Pond-Wabash River	051201080803	WLV090-0010	Wabash River	Washington St.	Fountain	40.1365	-87.404	5A	E-02	44	Eastern Corn Belt Plains	8218	.49	AA57921	85745	09566	2009-09-15 13:45:00	SLS	Q2	Run	Brown	Boat	300	131	500	4464	1.3	3	Y		railroad bridge in reach sampled. IBI calculated with Native Species Count, Wabash Sensitive Species, and Large River tolerant individuals.	2009 Corvallis	465587	4.44298e+06
Grants Run-Wabash River	051201050104	WDE-01-0004	Wabash River	Georgetown Road	Cass	40.7427	-86.4906	5A	C-56	40	Eastern Corn Belt Plains	3808.286	3.762	AB23291	10098827	15058	2015-09-29 10:15:00	RLM	Q6	Run	Clear	Scanoe	350	120	500		2	3	Y		Part of reach sampled with boom; shoreline and riffle with 1.5 system in canoe.	2015 Corvallis	543004	4.51032e+06
Grassy Slough-Levy Slough	051201130903	WLW-09-0001	Wabash River	Spencer Ditch Road	Posey	37.8809	-88.077	8	J-56	53	Interior River Lowland	32825.842	0.690	AB25701	10129853	16001	2016-10-04 12:50:00	KAG	Q5	Glide	Murky	Boat	707	314	500	3612	1	3	Y			2016 Corvallis	405292	4.19315e+06
Collette Pond-Wabash River	051201080803	WLV-08-0001	Wabash River	Water Street	Fountain	40.0494	-87.4311	5A	E-25	45	Interior River Lowland	8262.749	0.488	AB25738	10129890	16002	2016-09-26 11:45:00	KAG	MS1	Run	Murky	Boat	177	143	500	3368	1.5	3	Y		40% duty cycle 60 pps or 3 ms pulse width	2016 Corvallis	463226	4.43333e+06
Dry Branch-Wabash River	051201081602	WLV-16-0002	Wabash River	CR 251	Vermillion	39.9365	-87.4323	5A	E-48	45	Interior River Lowland	9995.630	0.510	AB25724	10129876	16018	2016-09-27 09:10:00	KAG	MS 1	Run	Murky	Boat	354	110	500	3304	1.5	3	Y			2016 Corvallis	463063	4.4208e+06
South Salt Creek-Wabash River	051201110604	WBU-06-0001	Wabash River	US 41	Vigo	39.5401	-87.4152	7B	F-48	49	Interior River Lowland	12193.557	0.542	AB25711	10129863	16043	2016-10-11 14:35:00	KAG	Q5	Run	Murky	Boat	707	141	500	3696	1	2	Y		3ms, 60hz; 75.13% catch Emerald Shiner	2016 Corvallis	464318	4.37679e+06
Big Slough-Wabash River	051201130204	WLW-02-0002	Wabash River	CR 1200 S	Knox	38.5624	-87.6517		I-22		Interior River Lowland	16206.188	0.985	AB25712	10129864	16044	2016-10-05 13:05:00	KAG	Q5	Run	Murky	Boat	707	180	500	3672	1	3	Y		5 Oct 2016	2016 Corvallis	443219	4.26842e+06
Scott Ditch-Wabash River	051201130305	WLW-03-0002	Wabash River	CR 1500 W	Gibson	38.3333	-87.8261	8	J-02	53	Interior River Lowland	28707.908	0.475	AB25714	10129866	16048	2016-10-03 15:00:00	KAG	Q5	Run	Murky	Boat	707	285	500	3419	0.5	2	Y			2016 Corvallis	427797	4.24312e+06
Town of Riverton-Wabash River	051201111106	WBU-11-0001	Wabash River	CR 600 N	Sullivan	39.1736	-87.6191		G-48		Interior River Lowland	12797.054	0.560	AB25717	10129869	16052	2016-09-28 12:50:00	KAG	Q5	Run	Murky	Boat	354	140	500	3540	1.5	3	Y			2016 Corvallis	553477	4.33623e+06
Grants Run-Wabash River	051201050104	WDE010-0007	Wabash River	CR 675 W, W of Georgetown	Cass	40.7364	-86.5049	5A	C-55	40	Eastern Corn Belt Plains	3803	1.3	DA12256	11785	98305	1998-10-06 09:15:00	RLD	11			Scanoe	300	204	500	2961	0.6	1.1	Y			1998 Watershed	541806	4.50961e+06
Town of Andrews-Wabash River	051201011303	WUW140-0001	Wabash River	SR 105 Bridge, N of Andrews	Huntington	40.8687	-85.6017	5C	C-40	33	Eastern Corn Belt Plains	1099	2.2	DA11588	11786	98307	1998-09-30 10:22:00	ARB	11			Scanoe	300	41.2	500	3483	0.7	1.1	Y			1998 Watershed	617833	4.52512e+06
Jamstutz Ditch-Wabash River	051201010601	WUW060-0002	Wabash River	US 27	Adams	40.6167	-84.965	5C	D-22	36	Eastern Corn Belt Plains	420	1.3	DA11587	11787	98310	1998-09-29 10:00:00	ARB	11			Scanoe	300	19	285	1899	0.8	1.5	Y		Water is extremely turbid - unusual for this river	1998 Watershed	672140	4.4982e+06
Collette Pond-Wabash River	051201080803	WLV090-0003	Wabash River	D/S I-74	Fountain	40.1053	-87.4076	5A	E-25	45	Interior River Lowland	8232	.5	DA13889	11971	99045	1999-09-14 13:48:00	ARB	BS4			Boat	300	111	500	4986	1.4	2	Y		53.29% catch river shiner	1999 Watershed	465264	4.43953e+06
Robeson Pond-Wabash River	051201111903	WBU200-0008	Wabash River	Henderson Rd	Knox	38.6601	-87.6001	8	I-01	52	Interior River Lowland	13735	.5	DA13943	11995	99052	1999-09-15 10:00:00	RLD	4			Boat	300	203	500	4145	0.7	1.5	Y		Could not find threadfin shad voucher - ARB 3/22/00	1999 Watershed	447789	4.27923e+06
Mallory Branch-Wabash River	051201080608	WLV080-0009	Wabash River	SR 263	Warren	40.1631	-87.4368	5A	E-02	44	Eastern Corn Belt Plains	8200	.5	DA13882	11999	99053	1999-09-14 14:15:00	ARB	BS4			Boat	300	94	500	3583	1.2	3.5	Y			1999 Watershed	462801	4.44595e+06
Onion Creek-French Creek	051201130602	WLW080-0004	Wabash River	CR 900 N	Posey	38.1738	-87.9365	8	J-20	53	Interior River Lowland	29097	.6	DA13950	12021	99060	1999-09-14 10:57:00	RLD	4			Boat	300	187	500	5274	0.7	3	Y		70.29% catch spotfin shiner	1999 Watershed	417971	4.22551e+06
Izaak Walton Lake-Wabash River	051201110605	WBU040-0012	Wabash River	Fairbanks Pk	Vigo	39.489	-87.4311	7B	G-02	49	Interior River Lowland	12263	.5	DA13927	12047	99068	1999-09-15 03:20:00	RLD	4			Boat	300	182	500	4553	0.7	2.3	Y			1999 Watershed	462931	4.37113e+06
Fall Branch-Wabash River	051201080603	WLV070-0001	Wabash River	SR 41	Fountain	40.2843	-87.2724	5A	D-49	44	Eastern Corn Belt Plains	8012.8	.4	DA13890	12048	99069	1999-09-13 14:15:00	ARB	BS4			Boat	300	118	500	3664	1.5	1.8	Y			1999 Watershed	476847	4.45935e+06
Goose Pond-Wabash River	051201130601	WLW060-0003	Wabash River	Crawleyville Boat Ramp	Gibson	38.2806	-87.8384	8	J-02	53	Interior River Lowland	28765	.5	DA13948	12128	99096	1999-09-15 10:20:00	ARB	BS4			Boat	300	300	500	5392	2	3	Y			1999 Watershed	426675	4.23728e+06
Dry Branch-Wabash River	051201081602	WLV140-0001	Wabash River	SR 234, Cayuga	Vermillion	39.9518	-87.4196	5A	E-48	45	Interior River Lowland	9722.087	.64	AB30587	10138903	AB30587	2017-09-13 12:58:00	KAG	Q2	Run	Murky	Boat	177	140	500	3008	2	5	Y			2016 Thermal Discharge Study - Cayug EGS	464154	4.42249e+06

## Sheet: Species
Row Labels	Bigeye Chub	Bighead Carp	Bigmouth Buffalo	Black Buffalo	Black Crappie	Black Redhorse	Blacknose Dace	Blackside Darter	Blackstripe Topminnow	Blue Catfish	Blue Sucker	Bluebreast Darter	Bluegill	Bluntnose Minnow	Bowfin	Brindled Madtom	Brook Silverside	Bullhead Minnow	Central Stoneroller	Channel Catfish	Channel Shiner	Chestnut Lamprey	Common Carp	Creek Chub	Dusky Darter	Emerald Shiner	Fantail Darter	Flathead Catfish	Freckled Madtom	Freshwater Drum	Gizzard Shad	Golden Redhorse	Golden Shiner	Goldeye	Goldfish	Grass Carp	Green Sunfish	Greenside Darter	Highfin Carpsucker	Johnny Darter	Largemouth Bass	Logperch	Longear Sunfish	Longnose Gar	Mimic Shiner	Mississippi Silvery Minnow	Mooneye	Mottled Sculpin	Mountain Madtom
AA17242						1								1				1		1			1			1		1		1	1	1											1
AA20031													1					1					1			1				1	1	1					1		1				1
AA22702											1									1			1			1		1		1	1						1						1
AA22708													1							1					1	1		1	1	1	1						1						1	1
AA22709													1	1			1	1		1			1			1		1		1	1						1						1	1		1
AA22710	1												1							1			1	1	1	1				1	1						1						1				1
AA22714			1										1					1		1			1	1		1				1	1	1					1						1
AA22716													1	1						1			1			1					1						1						1			1
AA22718				1							1									1			1		1	1		1		1	1			1	1											1
AA23336	1												1	1						1			1	1	1	1		1		1	1	1		1			1						1
AA24599			1		1															1			1			1		1		1	1								1				1
AA24601											1		1					1		1			1		1	1		1		1	1	1					1
AA24602				1									1	1				1		1			1		1	1		1		1	1					1	1						1
AA24603											1		1					1		1			1			1		1		1	1					1							1
AA24604			1	1	1						1		1		1					1	1		1		1	1		1		1	1						1						1			1
AA24605																				1			1			1		1		1	1												1
AA24606			1	1	1								1	1			1			1			1		1	1				1	1												1			1
AA51775		1	1										1	1				1	1	1			1	1		1				1	1	1					1				1	1	1
AA51783						1								1				1		1			1							1	1	1		1									1	1
AA51793	1					1					1		1					1		1			1					1		1		1											1	1		1
AA51801	1					1					1							1		1			1		1	1				1	1											1	1			1
AA57890			1								1			1				1		1	1		1			1		1		1	1						1				1		1	1
AA57893			1			1					1		1				1	1		1			1		1			1		1	1	1									1	1	1					1
AA57898			1		1						1							1		1			1					1		1	1	1		1				1			1	1	1
AA57902					1						1							1		1	1		1			1		1		1	1						1				1		1			1
AA57907			1										1					1		1			1			1		1		1	1						1						1	1
AA57908			1								1						1	1		1			1			1		1		1	1						1		1				1	1		1
AA57912											1									1			1		1	1		1		1	1			1									1	1
AA57915			1							1	1		1					1		1			1		1	1		1	1	1	1					1	1				1		1	1		1
AA57920													1	1				1		1			1		1	1		1		1	1						1				1	1	1
AA57921											1		1	1				1	1	1			1			1		1		1	1	1					1		1		1	1	1					1
AB23291					1	1		1				1	1	1				1									1			1	1	1					1	1		1	1	1	1	1					1
AB25701				1							1		1					1		1			1			1		1		1	1						1							1
AB25711			1		1						1		1	1				1		1			1			1			1	1	1									1			1	1	1
AB25712			1								1		1	1		1		1		1			1		1	1				1	1					1	1						1		1	1
AB25714											1		1					1		1	1		1			1				1	1													1		1
AB25717			1	1							1									1			1					1		1	1																1
AB25724	1																	1		1						1				1	1	1							1			1		1		1	1
AB25738				1							1							1		1			1			1				1	1	1				1							1
AB30587					1		1				1									1			1		1	1		1		1	1	1										1		1		1
DA11587					1				1				1							1			1							1	1				1		1
DA11588													1			1			1		1		1				1			1	1						1	1					1					1
DA12256						1							1	1				1		1	1		1					1		1		1					1	1		1	1		1	1				1	1
DA13882			1			1					1		1	1	1			1	1	1			1		1	1		1		1	1	1								1		1	1	1
DA13889			1										1	1	1			1	1	1			1	1	1	1		1		1	1	1					1						1
DA13890													1	1				1		1		1	1			1		1			1	1											1						1
DA13927			1										1					1		1			1			1		1			1						1						1	1
DA13943													1			1		1		1			1		1	1		1		1	1						1						1	1		1
DA13948											1		1	1				1		1			1			1		1		1	1						1									1
DA13950											1		1					1		1			1			1		1		1	1		1				1						1	1
[truncated: 50 more columns]

## Sheet: FPZ species
FPZ	1	2	3
Blackstripe Topminnow	3	0	0
Yellow Bullhead	2	0	0
Bighead Carp	1	0	0
Silverband Shiner	0	81	0
River Chub	0	8	0
Blackside Darter	0	5	0
Mountain Madtom	0	4	0
Blacknose Dace	0	1	0
Chestnut Lamprey	0	1	0
Golden Shiner	0	1	0
Redfin Pickerel	0	1	0
River Darter	0	1	0
Silver Shiner	0	1	0
Warmouth	0	1	0
Black Buffalo	0	0	18
Brook Silverside	0	0	12
Freckled Madtom	0	0	5
Grass Carp	0	0	5
Bowfin	0	0	4
Slough Darter	0	0	4
Mimic Shiner	0	0	3
Spotted Gar	0	0	2
Blue Catfish	0	0	1
Silver Lamprey	0	0	1
Bluegill	198	98	97
Gizzard Shad	180	240	599
Longear Sunfish	130	123	278
Green Sunfish	106	85	68
Spotfin Shiner	90	1453	715
Goldfish	85	0	1
Freshwater Drum	61	239	526
Bluntnose Minnow	52	48	312
Bullhead Minnow	51	161	488
Common Carp	42	70	384
River Carpsucker	38	72	414
Shorthead Redhorse	29	83	111
Sand Shiner	22	63	101
Rainbow Darter	22	21	5
Quillback	21	7	18
Slenderhead Darter	15	16	24
Emerald Shiner	14	226	1833
Spotted Bass	14	32	180
Black Crappie	11	6	9
Sauger	11	4	26
Golden Redhorse	10	32	33
Smallmouth Bass	10	16	46
Steelcolor Shiner	8	42	56
Orangespotted Sunfish	7	10	9
Channel Catfish	6	97	341
Walleye	6	2	1
Longnose Gar	5	17	29
Silver Redhorse	5	9	26
Bigmouth Buffalo	5	1	38
Silver Chub	5	1	19
Orangethroat Darter	5	1	3
Mottled Sculpin	5	1	2
Fantail Darter	4	4	0
Tadpole Madtom	4	2	0
Northern Hog Sucker	3	60	19
Greenside Darter	3	20	1
Smallmouth Buffalo	3	15	64
Rock Bass	3	9	4
Logperch	3	6	19
White Crappie	2	1	16
Brindled Madtom	2	1	1
Silverjaw Minnow	2	0	7
Central Stoneroller	2	0	6
River Redhorse	2	0	2
Black Redhorse	1	16	10
Channel Shiner	1	14	6
Shortnose Gar	1	11	151
White Bass	1	5	17
Highfin Carpsucker	1	5	3
Largemouth Bass	1	2	25
Stonecat	1	2	0
Shovelnose Sturgeon	1	1	51
Creek Chub	1	0	11
Goldeye	1	0	5
River Shiner	0	72	1604
Mississippi Silvery Minnow	0	62	78
Flathead Catfish	0	36	83
Tippecanoe Darter	0	14	0
Blue Sucker	0	12	131
Western Mosquitofish	0	12	16
Bluebreast Darter	0	10	0
Shoal Chub	0	9	0
Streamline Chub	0	8	3
Silver Carp	0	6	35
Rosyface Shiner	0	6	6
Bigeye Chub	0	6	3
Johnny Darter	0	5	2
Threadfin Shad	0	5	1
Yellow Bass	0	4	2
Suckermouth Minnow	0	3	61
Dusky Darter	0	2	30
Mooneye	0	2	2
Skipjack Herring	0	1	6
Striped Shiner	0	1	5
Mud Darter	0	1	3

## Sheet: FPZ traits
Site_Number	FPZ_Zone	TRO1	TRO2	TRO3	TRO4	TRO5	TRO6	TRO7	TRO8	WM1	WM2	WM3	WM4	SUB1	SUB2	SUB3	SUB4	SS1	SS2	SS3	SS4	TOL1	TOL2	TOL3	SwF1	SwF2	SwF3	SwF4	SwF5	SwF6	SwF7	SwF8	ShF1	ShF2	ShF3	ShF4	ShF5	ShF6	ShF7	ShF8	ShF9	ShF10	ShF11	ShF12	ShF13	ShF14
AA17242	C	5	37	23	9	13	7	2	0	1	16	69	10	9	37	15	35	0	27	44	25	28	60	8	0	17	48	30	1	0	0	0	0	23	9	11	26	24	3	0	0	0	0	0	0	0
AA20031	A	1	14	71	16	26	8	6	0	0	7	135	0	10	51	28	53	0	25	84	33	54	78	10	0	5	68	69	0	0	0	0	0	60	37	9	30	4	2	0	0	0	0	0	0	0
AA22702	C	4	42	10	14	4	11	28	0	0	6	104	3	7	11	36	59	0	53	51	9	41	66	6	0	2	101	8	2	0	0	0	0	1	37	15	6	54	0	0	0	0	0	0	0	0
AA22708	C	0	3	9	31	8	6	1	0	3	5	48	2	9	12	3	34	0	31	20	7	28	26	4	0	3	38	15	1	0	1	0	0	6	4	5	25	15	1	0	0	0	0	0	2	0
AA22709	C	12	15	9	60	3	29	21	0	0	4	142	3	1	44	25	79	0	35	104	10	57	78	14	0	0	126	20	2	0	0	0	0	8	25	26	32	45	0	2	0	0	0	0	10	0
AA22710	C	0	13	14	80	12	1	9	0	3	4	121	1	6	58	18	46	2	44	76	7	47	76	6	0	3	115	11	0	0	0	0	0	7	21	7	28	66	0	0	0	0	0	0	0	0
AA22714	C	5	24	12	42	8	3	16	0	3	9	97	1	16	11	23	60	6	47	42	15	70	35	5	0	1	95	9	5	0	0	0	0	5	26	11	51	17	0	0	0	0	0	0	0	0
AA22716	C	4	20	13	92	0	4	12	0	0	0	140	5	0	78	14	53	0	25	98	22	50	92	3	0	0	120	18	7	0	0	0	0	9	17	16	18	85	0	0	0	0	0	0	0	0
AA22718	C	7	12	7	58	4	8	2	0	0	4	91	3	9	48	7	34	0	25	72	1	18	71	9	0	0	95	2	1	0	0	0	0	0	6	14	23	55	0	0	0	0	0	0	0	0
AA23336	C	2	20	10	30	10	10	5	0	1	10	70	6	11	21	16	39	3	36	39	9	30	48	9	0	4	70	11	2	0	0	0	0	3	15	17	19	33	0	0	0	0	0	0	0	0
AA24599	C	19	20	4	20	16	9	52	0	0	2	135	3	7	20	84	29	0	27	113	0	69	67	4	1	1	131	5	2	0	0	0	0	2	72	35	5	24	1	0	0	1	0	0	0	0
AA24601	C	6	29	7	5	38	9	30	0	0	19	101	4	20	5	59	40	1	46	69	8	60	54	10	2	1	108	9	4	0	0	0	0	1	55	35	16	14	2	0	0	1	0	0	0	0
AA24602	C	11	53	20	26	15	18	22	1	0	4	160	2	5	25	47	89	0	56	97	13	62	103	1	0	0	149	14	2	0	0	0	0	10	36	54	17	48	0	0	0	0	0	0	0	0
AA24603	C	21	36	4	12	95	12	8	1	0	17	164	8	23	12	102	52	0	60	123	6	38	139	12	0	3	179	4	3	0	0	0	0	4	80	52	27	23	3	0	0	0	0	0	0	0
AA24604	C	12	38	26	25	26	20	41	0	1	14	170	3	21	31	62	74	0	55	122	11	79	95	13	1	7	150	24	4	0	0	0	0	15	69	43	19	37	3	0	0	0	0	0	0	0
AA24605	C	14	38	3	1	11	13	14	0	0	4	89	1	3	4	41	46	0	40	54	0	28	64	2	0	0	88	3	3	0	0	0	0	3	27	37	0	27	0	0	0	0	0	0	0	0
AA24606	C	26	20	15	17	22	65	18	0	0	3	176	4	2	12	108	61	0	26	148	9	39	119	25	0	1	165	14	2	0	0	0	0	6	43	28	23	14	0	7	0	61	0	0	0	0
AA51775	A	25	104	56	76	62	25	95	0	3	37	353	50	40	81	156	166	3	115	237	88	243	164	36	0	32	317	93	0	0	0	0	0	46	139	56	143	51	6	0	0	1	0	0	0	0
AA51783	A	14	40	26	14	46	17	60	0	2	14	170	31	26	24	98	69	1	46	137	33	113	76	28	1	7	155	51	3	0	0	0	0	24	85	29	63	4	7	0	0	0	0	0	5	0
AA51793	B	20	75	13	8	202	16	0	0	60	51	154	69	151	21	70	92	2	192	112	28	28	140	166	0	18	231	71	14	0	0	0	0	5	56	25	118	124	1	0	0	3	0	0	2	0
AA51801	C	6	21	42	9	46	14	5	1	2	19	113	10	31	41	31	41	1	42	91	10	19	97	28	5	9	85	42	2	1	0	0	0	37	26	17	29	23	11	0	0	1	0	0	0	0
AA57890	C	11	37	20	123	14	38	11	0	0	8	224	22	6	87	55	106	0	71	166	17	85	166	3	0	0	205	25	22	0	0	0	0	5	34	41	56	108	0	0	0	5	0	0	3	0
AA57893	C	8	32	68	48	147	27	17	0	20	60	197	70	141	55	45	106	1	192	123	31	97	120	130	7	1	231	98	10	0	0	0	0	64	34	35	165	33	14	3	0	0	0	0	0	0
AA57898	C	8	41	36	40	65	21	47	0	1	30	220	7	45	21	101	91	1	93	143	21	117	124	17	0	10	222	20	4	0	0	0	0	16	91	38	89	15	4	0	0	3	0	0	0	0
AA57902	C	10	32	21	93	77	14	5	0	0	33	217	2	38	49	62	103	0	94	153	5	76	138	38	28	3	202	17	2	0	0	0	0	15	54	19	73	57	29	0	0	5	0	0	0	0
AA57907	C	11	35	14	24	14	28	11	0	0	3	130	4	2	21	42	72	0	28	84	25	51	85	1	0	1	110	13	7	0	0	0	0	7	26	40	20	31	0	0	0	6	0	0	1	0
AA57908	C	11	43	9	63	37	26	2	0	0	15	165	11	20	21	40	110	3	93	85	10	75	104	12	6	3	159	9	14	0	0	0	0	2	24	38	71	43	8	1	0	3	0	0	1	0
AA57912	C	2	18	4	40	13	8	3	0	0	10	72	6	11	33	15	29	0	34	54	0	19	68	1	1	0	78	3	6	0	0	0	0	1	7	13	18	47	1	0	0	0	0	0	1	0
AA57915	C	9	19	15	70	45	28	10	1	1	21	169	6	30	47	58	62	1	64	121	11	54	133	10	0	3	171	14	7	0	1	0	0	4	37	25	56	55	1	0	0	16	0	0	2	0
AA57920	C	38	20	19	70	26	24	13	0	2	11	187	10	15	31	79	85	0	72	119	19	82	114	14	0	1	175	24	9	0	0	0	0	11	34	62	52	41	3	0	0	6	0	0	0	0
AA57921	C	31	53	52	79	94	20	22	0	4	30	308	9	32	60	120	139	3	118	187	43	138	186	27	0	9	271	58	10	0	0	0	0	50	91	56	115	28	7	0	0	1	0	0	0	0
AB23291	B	1	49	122	29	119	30	1	0	59	91	171	30	140	73	16	122	26	110	88	127	118	117	116	0	29	97	173	24	26	2	0	0	94	41	23	141	34	13	0	0	4	0	0	1	0
AB25701	C	1	40	8	166	35	12	7	0	0	8	253	8	8	128	42	91	0	66	175	28	86	182	1	0	1	246	9	11	0	0	0	0	3	36	23	60	142	0	0	0	0	0	0	3	0
AB25711	C	8	63	13	471	19	9	16	0	4	30	560	5	12	474	33	80	1	51	491	56	84	506	9	0	23	549	19	2	0	3	0	0	11	28	28	44	478	4	0	0	1	0	0	2	0
AB25712	C	27	52	17	141	23	26	107	1	1	16	374	3	5	134	148	107	0	43	311	40	167	208	19	0	2	360	17	10	1	0	0	0	5	136	37	56	147	0	0	0	9	0	0	0	0
AB25714	C	14	24	2	70	36	11	7	0	0	10	151	3	6	52	46	60	0	40	113	11	39	112	13	0	0	152	7	4	0	0	0	0	2	36	11	52	64	0	0	0	6	0	0	2	0
AB25717	C	6	10	7	1	18	19	7	0	0	9	57	2	10	0	36	21	0	16	45	7	17	50	1	0	0	56	1	5	0	0	0	0	0	14	20	10	2	0	0	0	16	0	0	0	0
AB25724	B	7	25	2	23	36	7	75	0	3	27	142	3	12	47	101	13	4	14	135	22	82	84	9	0	19	145	10	1	0	0	0	0	0	111	3	10	48	2	0	0	0	0	0	1	0
AB25738	C	4	25	2	5	19	9	13	1	0	8	69	1	8	6	35	29	0	30	46	2	35	38	5	0	2	73	1	2	0	0	0	0	1	31	25	7	11	2	0	0	1	0	0	0	0
AB30587	B	4	19	1	15	24	8	9	0	2	18	57	3	17	14	17	32	1	34	33	12	17	54	9	0	8	55	7	4	0	0	0	0	0	14	8	19	27	2	0	0	1	0	0	3	0
DA11587	A	0	98	171	3	6	14	19	0	1	3	307	0	4	0	30	277	3	33	25	250	286	24	1	0	11	38	257	5	0	0	0	0	156	133	14	2	6	0	0	0	0	0	0	0	0
DA11588	A	1	8	131	6	57	1	1	0	43	9	146	7	56	15	6	128	13	27	22	143	127	27	51	0	0	20	147	35	2	1	0	0	42	92	3	53	15	0	0	0	0	0	0	0	0
DA12256	B	1	38	80	8	49	8	0	0	30	13	117	24	44	54	3	83	3	63	69	49	67	58	59	0	1	50	119	5	1	0	0	0	48	34	17	44	28	3	0	0	0	0	0	2	0
DA13882	C	77	104	137	148	69	13	28	0	80	43	427	26	242	113	62	159	3	166	303	104	185	341	48	0	3	492	76	5	0	0	0	0	12	45	28	293	186	9	0	0	1	0	0	2	0
DA13889	C	132	565	1482	449	14	25	23	0	0	70	2359	261	1445	430	176	639	4	135	1996	555	645	2034	10	0	57	2328	302	3	0	0	0	0	26	49	165	2014	424	1	0	0	11	0	0	0	0
DA13890	B	30	75	73	224	2	7	48	1	3	2	427	28	53	16	85	306	0	237	146	77	354	103	3	0	1	402	50	5	1	0	1	0	24	50	37	334	11	1	0	0	2	0	0	1	0
DA13927	C	3	39	52	174	3	16	19	0	1	6	297	2	15	38	25	228	0	160	87	59	225	78	3	1	3	258	41	2	0	0	0	0	27	30	17	188	39	1	0	0	0	0	0	3	0
DA13943	C	7	54	30	249	74	12	28	0	0	9	441	4	3	52	116	283	0	257	164	33	287	162	5	0	5	410	31	7	1	0	0	0	10	119	35	215	74	0	0	0	0	0	0	1	0
DA13948	C	65	27	4	122	81	19	29	0	0	3	326	18	2	71	147	127	0	76	263	8	103	199	45	0	0	324	5	18	0	0	0	0	3	110	34	102	97	0	0	0	1	0	0	0	0
DA13950	C	4	141	31	887	11	25	42	0	0	79	1059	3	13	133	61	934	0	907	144	90	957	184	0	0	1	1102	26	12	0	0	0	0	10	68	29	970	60	0	0	0	0	0	0	4	0

## Sheet: Traits
Species	Scientific name	FISH_COUNT	ACTIVITY_NO	COUNTY_NAME	Trophic Guild	Water Movement	Substratum	Stream Size	Tolerance	Swim Factor	Shape Factor
Bigeye Chub	Hybopsis amblops	1	AA22710	Parke	5	2	2	1	2	3	6
Bighead Carp	Hypophthalmichthys nobilis	1	AA51775	Wabash	7	3	4	4	1	NA	NA
Bigmouth Buffalo	Ictiobus cyprinellus	3	AA22714	Fountain	3	3	4	3	2	4	3
Black Buffalo	Ictiobus niger	1	AA22718	Vigo	3	3	4	3	2	3	4
Black Crappie	Pomoxis nigromaculatus	1	AA24599	Fountain	6	3	4	2	2	2	3
Black Redhorse	Moxostoma duquesnei	1	AA17242	Carroll	5	2	1	3	3	4	5
Blacknose Dace	Rhinichthys atratulus	1	AB30587	Vermillion	2	1	1	1	2	4	6
Blackside Darter	Percina maculata	5	AB23291	Cass	4	2	1	1	2	4	7
Blackstripe Topminnow	Fundulus notatus	3	DA11587	Adams	4	2	1	1	2	5	6
Blue Catfish	Ictalurus furcatus	1	AA57915	Vigo	2	2	1	2	2	3	6
Blue Sucker	Cycleptus elongatus	1	AA22702	Knox	5	2	1	2	2	3	5
Bluebreast Darter	Etheostoma camurum	10	AB23291	Cass	5	1	1	1	3	6	4
Bluegill	Lepomis macrochirus	11	AA20031	Huntington	3	3	4	4	1	4	2
Bluntnose Minnow	Pimephales notatus	5	AA17242	Carroll	2	4	4	4	1	4	5
Bowfin	Amia calva	1	AA24604	Vigo	5	2	1	3	1	2	7
Brindled Madtom	Noturus miurus	1	AB25712	Knox	2	2	2	3	3	6	5
Brook Silverside	Labidesthes sicculus	2	AA22709	Posey	4	3	4	2	3	3	8
Bullhead Minnow	Pimephales vigilax	7	AA17242	Carroll	2	3	4	4	1	3	5
Central Stoneroller	Campostoma anomalum	1	AA51775	Wabash	1	2	1	1	2	3	6
Channel Catfish	Ictalurus punctatus	7	AA17242	Carroll	2	3	4	2	2	3	6
Channel Shiner	Notropis wickliffi	1	AA24604	Vigo	2	4	4	2	3	4	6
Chestnut Lamprey	Ichthyomyzon castaneus	1	DA13890	Fountain	8	3	1	4	2	8	13
Common Carp	Cyprinus carpio	5	AA17242	Carroll	2	3	4	2	1	3	4
Creek Chub	Semotilus atromaculatus	1	AA22710	Parke	2	2	1	1	1	3	5
Dusky Darter	Percina sciera	4	AA22708	Vermillion	5	2	1	2	2	4	5
Emerald Shiner	Notropis atherinoides	1	AA17242	Carroll	4	3	2	3	2	3	6
Fantail Darter	Etheostoma flabellare	4	AB23291	Cass	5	2	1	1	2	5	5
Flathead Catfish	Pylodictis olivaris	1	AA17242	Carroll	6	4	3	3	2	5	6
Freckled Madtom	Noturus nocturnus	1	AA22708	Vermillion	5	1	1	3	2	7	7
Freshwater Drum	Aplodinotus grunniens	6	AA17242	Carroll	5	3	3	3	2	3	3
Gizzard Shad	Dorosoma cepedianum	2	AA17242	Carroll	7	3	3	3	1	3	3
Golden Redhorse	Moxostoma erythrurum	1	AA17242	Carroll	5	2	1	2	3	3	5
Golden Shiner	Notemigonus crysoleucas	1	DA13950	Posey	2	3	3	4	1	3	4
Goldeye	Hiodon alosoides	2	AA22718	Vigo	3	4	3	3	2	3	4
Goldfish	Carassius auratus	85	DA11587	Adams	2	3	4	4	1	4	3
Grass Carp	Ctenopharyngodon idella	1	AA24602	Knox	8	3	4	3	1	3	5
Green Sunfish	Lepomis cyanellus	8	AA20031	Huntington	3	3	4	4	1	4	3
Greenside Darter	Etheostoma blennoides	1	AA57898	Fountain	5	1	1	3	2	4	5
Highfin Carpsucker	Carpiodes velifer	1	AA20031	Huntington	1	3	2	3	2	4	3
Johnny Darter	Etheostoma nigrum	3	AB23291	Cass	5	3	2	4	1	4	7
Largemouth Bass	Micropterus salmoides	1	AA51775	Wabash	6	2	1	2	3	3	4
Logperch	Percina caprodes	3	AA51775	Wabash	5	2	1	2	3	4	7
Longear Sunfish	Lepomis megalotis	23	AA17242	Carroll	3	3	2	3	2	4	2
Longnose Gar	Lepisosteus osseus	2	AA22708	Vermillion	6	3	4	3	2	4	13
Mimic Shiner	Notropis volucellus	1	AB25711	Vigo	2	4	4	2	3	3	6
Mississippi Silvery Minnow	Hybognathus nuchalis	12	AA22709	Posey	1	3	4	3	3	3	5
Mooneye	Hiodon tergisus	1	AA22710	Parke	3	4	4	3	3	3	4
Mottled Sculpin	Cottus bairdii	1	AA57893	Tippecanoe	5	4	1	1	3	3	5
Mountain Madtom	Noturus eleutherus	2	AB23291	Cass	2	2	1	3	3	6	5
Mud Darter	Etheostoma asprigene	1	AA57908	Sullivan	5	3	4	2	2	5	5
Northern Hog Sucker	Hypentelium nigricans	1	AA17242	Carroll	5	1	1	2	3	4	6
Orangespotted Sunfish	Lepomis humilis	1	AA24606	Posey	3	3	3	2	1	4	3
Orangethroat Darter	Etheostoma spectabile	3	AA57921	Fountain	5	1	1	4	3	5	5
Quillback	Carpiodes cyprinus	11	AA20031	Huntington	5	3	3	3	2	3	3
Rainbow Darter	Etheostoma caeruleum	1	AA57893	Tippecanoe	5	1	1	4	3	5	5
Redfin Pickerel	Esox americanus	1	DA13890	Fountain	6	3	3	4	2	2	7
River Carpsucker	Carpiodes carpio	5	AA17242	Carroll	1	3	3	3	2	3	4
River Chub	Nocomis micropogon	8	AB23291	Cass	5	2	1	2	3	3	5
River Darter	Percina shumardi	1	AB23291	Cass	5	1	1	3	2	4	6
River Redhorse	Moxostoma carinatum	1	AA51775	Wabash	5	2	1	3	3	4	5
River Shiner	Notropis blennius	2	AA22714	Fountain	3	3	1	3	2	3	5
Rock Bass	Ambloplites rupestris	1	AA24601	Parke	6	2	1	1	3	3	3
Rosyface Shiner	Notropis rubellus	1	AA22708	Vermillion	3	1	1	2	3	2	6
Sand Shiner	Notropis stramineus	13	AA17242	Carroll	2	2	2	4	2	2	6
Sauger	Sander canadensis	3	AA17242	Carroll	6	3	4	3	2	2	7
Shoal Chub	Macrhybopsis hyostoma	8	DA12256	Cass	5	1	2	3	3	3	5
Shorthead Redhorse	Moxostoma macrolepidotum	4	AA17242	Carroll	5	4	1	2	3	3	5
Shortnose Gar	Lepisosteus platostomus	1	AA24599	Fountain	6	3	3	3	2	3	10
Shovelnose Sturgeon	Scaphirhynchus platorynchus	1	AA24599	Fountain	5	2	1	3	3	1	7
Silver Carp	Hypophthalmichthys molitrix	1	AA22709	Posey	7	3	4	4	1	NA	NA
Silver Chub	Macrhybopsis storeiana	3	AA20031	Huntington	3	3	1	4	3	2	6
Silver Lamprey	Ichthyomyzon unicuspis	1	AA51801	Tippecanoe	8	4	4	3	3	6	10
Silver Redhorse	Moxostoma anisurum	1	AA22710	Parke	5	3	4	2	3	3	4
Silver Shiner	Notropis photogenis	1	AB23291	Cass	4	2	1	2	3	2	7
Silverband Shiner	Notropis shumardi	2	DA13927	Vigo	2	2	2	2	2	3	5
Silverjaw Minnow	Notropis buccatus	2	AA51775	Wabash	3	2	2	3	3	3	6
Skipjack Herring	Alosa chrysochloris	2	AA22702	Knox	6	2	4	2	2	3	4
Slenderhead Darter	Percina phoxocephala	2	AA51775	Wabash	5	1	1	2	3	4	6
Slough Darter	Etheostoma gracile	3	AA57908	Sullivan	5	3	2	1	2	4	5
Smallmouth Bass	Micropterus dolomieu	1	AA17242	Carroll	6	2	1	2	3	3	4
Smallmouth Buffalo	Ictiobus bubalus	1	AA22714	Fountain	5	2	3	3	2	5	3
Spotfin Shiner	Cyprinella spiloptera	2	AA17242	Carroll	4	3	4	2	1	3	5
Spotted Bass	Micropterus punctulatus	3	AA20031	Huntington	6	3	4	3	2	3	4
Spotted Gar	Lepisosteus oculatus	1	AA57908	Sullivan	6	3	4	3	2	5	10
Steelcolor Shiner	Cyprinella whipplei	6	AA17242	Carroll	4	3	4	2	1	3	5
Stonecat	Noturus flavus	2	AB23291	Cass	3	1	1	2	3	7	6
Streamline Chub	Erimystax dissimilis	8	AA51793	Cass	3	1	1	3	3	3	6
Striped Shiner	Luxilus chrysocephalus	2	AA22708	Vermillion	2	3	4	2	2	2	4
Suckermouth Minnow	Phenacobius mirabilis	2	AA22714	Fountain	1	1	1	2	2	3	6
Tadpole Madtom	Noturus gyrinus	2	AB23291	Cass	5	3	3	2	2	5	5
Threadfin Shad	Dorosoma petenense	1	AA22718	Vigo	7	3	3	3	1	3	3
Tippecanoe Darter	Etheostoma tippecanoe	14	AB23291	Cass	5	2	1	2	3	6	5
Walleye	Sander vitreus	1	AA17242	Carroll	6	3	1	3	2	2	6
Warmouth	Lepomis gulosus	1	DA13950	Posey	6	3	3	4	1	3	3
Western Mosquitofish	Gambusia affinis	4	AA22714	Fountain	4	3	4	4	1	5	4
White Bass	Morone chrysops	1	AA22709	Posey	6	3	1	3	2	3	3
White Crappie	Pomoxis annularis	1	AA17242	Carroll	6	3	3	3	1	3	3
Yellow Bass	Morone mississippiensis	2	AA24599	Fountain	6	3	1	3	2	3	3
Yellow Bullhead	Ameiurus natalis	2	DA11588	Huntington	2	3	4	1	2	5	5
Creek Chub	Semotilus atromaculatus	6	AA22714	Fountain
Creek Chub	Semotilus atromaculatus	2	AA23336	Parke
Creek Chub	Semotilus atromaculatus	1	AA51775	Wabash
Creek Chub	Semotilus atromaculatus	2	DA13889	Fountain
